# Supplementary material for: Retinal Pigment Epithelium Expressed Toll-like Receptors and Their Potential Role in Age-Related Macular Degeneration
Source: Int J Mol Sci. 2021 Aug 4;22(16):8387. doi: 10.3390/ijms22168387 (PMC8395065; doi:10.3390/ijms22168387)
Supplement: Supplementary file 1 [file ijms-22-08387-s001.zip]

Archive with 1 entries (1 files):
- ijms-1297953-supplementary.pdf
